# Supplementary material for: Hepatitis D Virus Infection of Mice Expressing Human Sodium Taurocholate Co-transporting Polypeptide
Source: PLoS Pathog. 2015 Apr 22;11(4):e1004840. doi: 10.1371/journal.ppat.1004840 (PMC4406467; doi:10.1371/journal.ppat.1004840)
Supplement: S1 Table — (XLSX) [file ppat.1004840.s001.xlsx]

## Sheet: ISGs with log2 fold change
Gene_id	mouse_ISG_gene_ensembl_name_symbols	log2(hNTCP-Tg_HDV_to_WT_HDV)	log2(hNTCP-Tg/IFNαβR1 null_HDV_to_WT_HDV)	log2(hNTCP-Tg_HDV_to_hNTCP-Tg)
ENSMUSG00000054676	1600014C10Rik	-0.253876	0.217318	0.0935524
ENSMUSG00000067297	2010002M12Rik	5.01206	-1.00706	3.47261
ENSMUSG00000050883	4930523C07Rik	0.751955	1.05778	1.6224
ENSMUSG00000050549	5730508B09Rik	1.32228	0.796059	-0.198856
ENSMUSG00000045917	6330416G13Rik	0.518542	-0.330128	-0.19605
ENSMUSG00000048489	8430408G22Rik	0.308932	0.122981	1.49799
ENSMUSG00000033213	AA467197	0.467724	-1.15288	-2.48795
ENSMUSG00000040584	Abcb1a	0.767781	0.633913	1.15494
ENSMUSG00000032849	Abcc4	0.342818	0.348414	-0.185356
ENSMUSG00000026596	Abl2	-0.035622	0.112769	-0.0405847
ENSMUSG00000032735	Ablim3	-1.31515	-0.796015	-1.30413
ENSMUSG00000032724	Abtb2	0.146333	0.0753883	0.313558
ENSMUSG00000097194	AC128663.1	1.69894	-0.30306	0.850108
ENSMUSG00000018796	Acsl1	-0.349208	0.205726	0.0705035
ENSMUSG00000022057	Adamdec1	0.749802	0.344729	-1.60804
ENSMUSG00000027951	Adar	1.77043	-1.17964	1.53313
ENSMUSG00000030790	Adm	0.0970516	-0.43093	-0.214663
ENSMUSG00000029313	Aff1	0.333686	0.2996	-0.106122
ENSMUSG00000029314	Agpat9	-0.400279	-0.523551	-0.334168
ENSMUSG00000072812	Ahnak2	-0.726847	-1.12329	0.0173446
ENSMUSG00000019256	Ahr	0.577602	0.392434	0.305578
ENSMUSG00000073490	AI607873	1.7204	-1.18492	0.282951
ENSMUSG00000037860	Aim2	0.396129	-1.19847	-0.0272017
ENSMUSG00000038587	Akap12	0.0363853	0.0891386	0.591989
ENSMUSG00000019699	Akt3	0.665001	0.316871	-0.590117
ENSMUSG00000053279	Aldh1a1	0.352666	0.214046	-0.13924
ENSMUSG00000035561	Aldh1b1	0.335017	0.19841	0.138808
ENSMUSG00000025134	Alyref	-0.353934	-0.290249	0.077237
ENSMUSG00000021314	Amph	2.70545	-1.46632	1.38713
ENSMUSG00000033544	Angptl1	1.07512	0.494024	0.583185
ENSMUSG00000020790	Ankfy1	0.373785	0.0358098	0.272498
ENSMUSG00000024774	Ankrd22	-0.395367	0.250292	-1.82317
ENSMUSG00000009585	Apobec3	1.03751	-0.507034	0.00201147
ENSMUSG00000033576	Apol6	0.470099	0.740946	#NAME?
ENSMUSG00000010601	Apol7a	0.848674	0.0146988	1.22732
ENSMUSG00000056656	Apol8	-0.135437	0.0841561	-4.05516
ENSMUSG00000068246	Apol9b	3.25933	-1.92613	2.13207
ENSMUSG00000032204	Aqp9	0.17988	0.228818	0.355838
ENSMUSG00000021125	Arg2	0.563456	0.143604	-0.280944
ENSMUSG00000021895	Arhgef3	0.147357	-0.0349848	-0.00287353
ENSMUSG00000048118	Arid4a	-0.135985	-0.378925	0.180076
ENSMUSG00000037447	Arid5a	0.850143	0.266655	-0.0794275
ENSMUSG00000050394	Armcx6	1.1694	1.04579	0.0123582
ENSMUSG00000055116	Arntl	0.139999	-0.502589	-0.0250719
ENSMUSG00000033781	Asb13	-0.0802389	0.0134438	-0.274991
ENSMUSG00000026628	Atf3	0.405116	-0.83428	-0.913591
ENSMUSG00000025324	Atp10a	0.852552	-0.467412	0.486929
ENSMUSG00000046808	Atp10d	0.279829	0.0692213	0.0916285
ENSMUSG00000075010	AW112010	1.50952	-0.357678	-0.627877
ENSMUSG00000060802	B2m	0.518129	-0.439326	-0.505532
ENSMUSG00000043740	B430306N03Rik	1.41749	-0.956404	0.413963
ENSMUSG00000052423	B4galt3	0.338255	0.421539	0.557087
ENSMUSG00000022793	B4galt4	0.740127	0.148103	-0.438503
ENSMUSG00000017929	B4galt5	0.538033	0.314206	0.871557
ENSMUSG00000025612	Bach1	0.674728	0.549858	0.23355
ENSMUSG00000028416	Bag1	0.184137	0.320594	0.132896
ENSMUSG00000081219	Bambi-ps1	-0.416309	0.0733781	-0.342308
ENSMUSG00000039699	Batf2	0.713875	-1.25932	0.169051
ENSMUSG00000033799	BC016423	0.49754	0.2561	-0.238175
ENSMUSG00000070501	BC094916	3.11792	-1.13086	0.973183
ENSMUSG00000030200	Bcl2l14	0.494929	-0.385447	0.248575
ENSMUSG00000053175	Bcl3	-0.634697	-0.734499	0.200992
ENSMUSG00000001999	Blvra	0.40166	0.123378	-0.224409
ENSMUSG00000026577	Blzf1	0.000310689	0.165912	-0.233727
ENSMUSG00000040093	Bmf	0.143685	1.14161	-0.302124
ENSMUSG00000027358	Bmp2	0.392513	0.525518	-0.101043
ENSMUSG00000029279	Brdt	1.56879	1.13284	-0.136228
ENSMUSG00000046718	Bst2	1.25419	-0.8961	1.02603
ENSMUSG00000027379	Bub1	1.06299	1.36532	-0.883815
ENSMUSG00000038521	C1s	-0.18737	-0.015405	-0.597811
ENSMUSG00000041849	Card6	-0.274933	0.219829	0.400767
ENSMUSG00000025887	Casp12	1.31483	0.590037	-0.692009
ENSMUSG00000029863	Casp2	0.489087	0.541114	0.086556
ENSMUSG00000025076	Casp7	0.486021	0.310197	-0.307786
ENSMUSG00000039989	Cbx4	-0.590358	-0.0520898	0.253302
ENSMUSG00000027994	Ccdc109b	-0.00765213	-0.579686	0.0238126
ENSMUSG00000024732	Ccdc86	-0.216163	-0.593696	0.243385
ENSMUSG00000037979	Ccdc92	-0.358161	-0.498575	1.5825
ENSMUSG00000094661	Ccl19	1.38948	0.58963	0.656125
ENSMUSG00000035385	Ccl2	2.36472	-0.357878	0.77575
ENSMUSG00000018930	Ccl4	-0.0261863	-2.78825	-0.607538
ENSMUSG00000035042	Ccl5	-0.547514	-1.57335	-1.44623
ENSMUSG00000035373	Ccl7	4.61032	-0.861849	3.06961
ENSMUSG00000027793	Ccna1	-0.0017348	0.136868	0.264911
ENSMUSG00000034165	Ccnd3	-0.0130991	0.06548	0.564137
ENSMUSG00000025010	Ccnj	0.0310266	-0.216775	-0.305546
ENSMUSG00000025804	Ccr1	1.73839	0.452826	-1.63883
ENSMUSG00000008845	Cd163	-0.337998	0.880651	-1.2701
ENSMUSG00000016496	Cd274	2.63651	-0.746477	0.565574
ENSMUSG00000047798	Cd300lf	1.15396	-0.293354	0.164772
ENSMUSG00000029084	Cd38	0.652457	0.302198	-0.889258
ENSMUSG00000030156	Cd69	2.87848	0.00101753	1.00763
ENSMUSG00000024610	Cd74	-0.387482	-1.06545	-2.64644
ENSMUSG00000075122	Cd80	1.34766	-0.250407	-0.658712
ENSMUSG00000030342	Cd9	0.00898427	-0.320989	-0.274724
ENSMUSG00000032595	Cdhr4	-0.941512	-0.782465	-0.17903
ENSMUSG00000020015	Cdk17	0.498744	0.355534	-0.179963
ENSMUSG00000026437	Cdk18	-0.612033	-0.178685	0.288109
ENSMUSG00000023067	Cdkn1a	-1.8116	-1.74461	-0.73575
ENSMUSG00000071637	Cebpd	-0.773628	-0.739659	-0.480265
ENSMUSG00000057074	Ces1g	0.275408	0.543376	1.88358
ENSMUSG00000090231	Cfb	-0.28647	-0.189556	-0.435506
ENSMUSG00000050370	Ch25h	0.363396	-1.51836	-0.888003
ENSMUSG00000028419	Chmp5	0.442657	0.532943	-0.224708
ENSMUSG00000030159	Clec1b	1.09687	-0.473007	-0.786188
ENSMUSG00000030157	Clec2d	0.898808	0.21748	0.209697
ENSMUSG00000030144	Clec4d	2.05648	0.424131	-1.73577
ENSMUSG00000030142	Clec4e	1.2668	-3.51879	-2.35399
ENSMUSG00000016756	Cmah	0.161679	0.90889	-1.34694
ENSMUSG00000020638	Cmpk2	3.89911	-2.2412	2.7151
ENSMUSG00000051154	Commd3	0.536396	0.510091	-0.31469
ENSMUSG00000024900	Cpt1a	-0.233879	0.108329	0.388639
ENSMUSG00000035041	Creb3l3	-0.665888	-0.108569	0.28925
ENSMUSG00000053007	Creb5	1.48713	-2.02403	1.75378
ENSMUSG00000063889	Crem	9.27e-05	0.261927	-0.336661
ENSMUSG00000037942	Crp	-0.360597	0.0486831	-0.596132
ENSMUSG00000020038	Cry1	-0.0644889	-0.580615	-0.17834
ENSMUSG00000032515	Csrnp1	0.403833	0.538974	0.89287
ENSMUSG00000096954	CT572998.1	1.52826	1.03138	1.20994
ENSMUSG00000070495	Ctcfl	1.20974	1.13743	0.584796
ENSMUSG00000025193	Cutc	0.3544	0.0487304	-0.0587687
ENSMUSG00000031778	Cx3cl1	-0.565027	-0.177866	-0.479586
ENSMUSG00000029380	Cxcl1	1.2498	0.451218	0.0202087
ENSMUSG00000034855	Cxcl10	3.17418	-1.55607	1.98509
ENSMUSG00000060183	Cxcl11	1.6402	-0.29908	-0.554431
ENSMUSG00000029417	Cxcl9	1.98197	-1.33142	-0.887157
ENSMUSG00000024087	Cyp1b1	0.658728	0.0654045	-0.742051
ENSMUSG00000017132	Cyth1	-0.548026	0.457301	-0.0287857
ENSMUSG00000001783	D10Wsu52e	-0.266799	0.0273136	0.228723
ENSMUSG00000022864	D16Ertd472e	0.804515	0.625145	0.467463
ENSMUSG00000025766	D3Ertd751e	0.817106	0.470471	-0.518244
ENSMUSG00000002307	Daxx	0.926616	-0.494568	1.09628
ENSMUSG00000029366	Dck	1.40895	0.448995	-0.0398978
ENSMUSG00000021962	Dcp1a	0.137511	0.143298	0.195563
ENSMUSG00000024472	Dcp2	0.89422	0.198406	0.0613297
ENSMUSG00000020108	Ddit4	-0.391054	-0.316575	-0.266895
ENSMUSG00000000787	Ddx3x	0.724548	0.886896	-0.596338
ENSMUSG00000021758	Ddx4	3.03537	-0.439018	1.71678
ENSMUSG00000040296	Ddx58	1.6301	-0.434023	1.33081
ENSMUSG00000037921	Ddx60	3.89816	-2.29643	2.32012
ENSMUSG00000044748	Defb1	0.383087	0.345859	0.970919
ENSMUSG00000056268	Dennd1b	0.94739	0.535757	0.0139201
ENSMUSG00000017830	Dhx58	2.27725	-2.76609	2.01304
ENSMUSG00000036875	Dna2	0.184953	-0.00563556	-0.0590428
ENSMUSG00000049502	Dtx3l	0.954467	-0.0204831	0.504945
ENSMUSG00000047067	Dusp28	-0.118151	-0.0387882	0.90473
ENSMUSG00000034765	Dusp5	-0.603759	-0.400964	-0.529758
ENSMUSG00000096255	Dynlt1b	0.0684609	0.184283	-0.460231
ENSMUSG00000027293	Ehd4	1.174	0.292892	0.148486
ENSMUSG00000024079	Eif2ak2	2.13794	0.121183	1.10712
ENSMUSG00000033047	Eif3l	-0.169538	0.211963	0.247745
ENSMUSG00000036461	Elf1	1.43365	0.44942	0.264164
ENSMUSG00000037370	Enpp1	0.197191	0.180104	0.40689
ENSMUSG00000023961	Enpp4	1.02317	0.00880696	0.223102
ENSMUSG00000024140	Epas1	-0.705132	-0.0988672	-0.116995
ENSMUSG00000022014	Epsti1	1.62441	-1.0008	-0.326082
ENSMUSG00000025198	Erlin1	0.278591	0.667338	0.200535
ENSMUSG00000030275	Etnk1	0.468877	0.188258	0.198961
ENSMUSG00000030199	Etv6	0.332494	-0.466068	-0.251102
ENSMUSG00000061731	Ext1	0.00343889	-0.0132373	0.34599
ENSMUSG00000028128	F3	0.536558	0.487715	-0.0712658
ENSMUSG00000039157	Fam102a	-0.503674	-0.317501	-0.30418
ENSMUSG00000022270	Fam134b	0.489388	0.791378	0.648278
ENSMUSG00000049872	Fam26e	0.378998	0.734564	-0.091322
ENSMUSG00000046031	Fam26f	2.00794	-1.01766	0.0361826
ENSMUSG00000032265	Fam46a	0.140833	-0.517743	-0.0873678
ENSMUSG00000044468	Fam46c	0.907802	1.64671	-0.268928
ENSMUSG00000072568	Fam84b	0.171236	-0.203847	-1.00556
ENSMUSG00000039753	Fbxl5	0.460457	0.378017	-0.329726
ENSMUSG00000055401	Fbxo6	-0.398079	-0.471318	0.147755
ENSMUSG00000037816	Fbxw17	1.38028	-0.231982	0.458453
ENSMUSG00000015947	Fcgr1	1.96764	-0.898098	0.327394
ENSMUSG00000059089	Fcgr4	1.49109	-1.54527	-0.164882
ENSMUSG00000051314	Ffar2	-0.918052	-1.82288	-2.72185
ENSMUSG00000039899	Fgl2	2.24455	-0.556647	-0.183586
ENSMUSG00000024222	Fkbp5	-0.940752	-0.288399	0.158441
ENSMUSG00000029648	Flt1	-0.398502	-0.204452	0.132543
ENSMUSG00000033487	Fndc3a	0.792773	0.576855	0.196973
ENSMUSG00000039286	Fndc3b	0.229875	0.686219	0.102443
ENSMUSG00000038552	Fndc4	-0.912075	-0.366381	-0.00978775
ENSMUSG00000026657	Frmd4a	0.640291	-0.176509	-0.153298
ENSMUSG00000024019	Ftsjd2	0.593949	-0.407252	0.985275
ENSMUSG00000049307	Fut4	1.18839	-0.337069	-0.129922
ENSMUSG00000045005	Fzd5	0.16526	0.622566	-0.101444
ENSMUSG00000072844	G530011O06Rik	0.869863	-0.26252	1.94386
ENSMUSG00000078650	G6pc	0.493087	0.292181	0.243506
ENSMUSG00000021453	Gadd45g	1.08607	0.132719	1.77519
ENSMUSG00000062234	Gak	-0.220398	-0.040392	0.324832
ENSMUSG00000089704	Galnt2	-0.830085	-1.85946	-1.19026
ENSMUSG00000015619	Gata3	0.414204	-0.235423	0.631095
ENSMUSG00000028048	Gba	-0.0706669	-0.140428	0.251148
ENSMUSG00000028270	Gbp2	2.70876	-0.896658	-0.298138
ENSMUSG00000028269	Gbp2b	3.20997	-2.45737	-1.45243
ENSMUSG00000028268	Gbp3	4.17433	-1.44195	1.18586
ENSMUSG00000079363	Gbp4	2.70823	-0.235001	0.152315
ENSMUSG00000040264	Gbp5	2.84084	-0.866825	-0.10696
ENSMUSG00000079362	Gbp6	3.02275	-0.136733	0.421597
ENSMUSG00000034438	Gbp8	1.62076	-0.337972	-0.521377
ENSMUSG00000026893	Gca	1.43525	0.217215	0.185572
ENSMUSG00000037580	Gch1	0.173838	0.524153	0.418457
ENSMUSG00000021943	Gdf10	-0.607607	-0.221491	-0.610505
ENSMUSG00000028214	Gem	0.934735	-0.0194802	0.332925
ENSMUSG00000050234	Gja4	-0.70209	-0.514132	0.257374
ENSMUSG00000028480	Glipr2	0.831194	-0.412121	-0.606184
ENSMUSG00000021591	Glrx	0.293389	0.131604	0.639805
ENSMUSG00000079339	Gm14446	3.8717	-2.17992	2.48837
ENSMUSG00000092243	Gm7030	-0.0850211	-0.782706	0.0402754
ENSMUSG00000000253	Gmpr	-1.18139	-0.230091	-1.60094
ENSMUSG00000027669	Gnb4	-0.0573439	-0.386494	-0.348426
ENSMUSG00000029502	Golga3	0.0478662	0.400285	0.164493
ENSMUSG00000050668	Gpatch11	-0.0654722	-0.116672	-0.221518
ENSMUSG00000044197	Gpr146	-0.288353	0.719047	-0.520371
ENSMUSG00000050075	Gpr171	0.978762	-0.956083	-0.901433
ENSMUSG00000050350	Gpr18	0.204424	-1.74995	-0.644408
ENSMUSG00000027883	Gpsm2	0.443511	0.255251	-0.265054
ENSMUSG00000042808	Gpx2	0.85178	-0.465349	1.11843
ENSMUSG00000000531	Grasp	-0.815093	-0.595437	-0.248887
ENSMUSG00000042535	Gtpbp1	-0.2203	-0.0949476	0.449792
ENSMUSG00000023952	Gtpbp2	0.110101	0.161475	0.020221
ENSMUSG00000045868	Gvin1	2.59136	-1.93562	-0.0870668
ENSMUSG00000025059	Gyk	-0.423668	-0.0707386	0.0877139
ENSMUSG00000015437	Gzmb	1.08211	-0.904978	0.241375
ENSMUSG00000016206	H2-M3	0.871818	-0.729588	-0.0441278
ENSMUSG00000067235	H2-Q10	-0.717134	-0.521035	-0.198433
ENSMUSG00000079491	H2-T10	0.663776	-0.421057	0.363007
ENSMUSG00000067212	H2-T23	-0.158094	-0.390768	0.183537
ENSMUSG00000053835	H2-T24	1.5572	-0.440502	0.809573
ENSMUSG00000075254	Heg1	-0.0732571	0.0943942	-0.316649
ENSMUSG00000027580	Helz2	0.364303	-0.782052	1.00602
ENSMUSG00000029798	Herc6	3.04532	0.249316	1.11131
ENSMUSG00000040726	Hesx1	-0.0318332	-1.41232	#NAME?
ENSMUSG00000078851	Hist3h2a	0.120287	-0.0749191	-0.41189
ENSMUSG00000000628	Hk2	1.46314	-0.0687096	-0.869284
ENSMUSG00000035273	Hpse	0.35454	-0.776956	-0.619823
ENSMUSG00000062007	Hsh2d	1.55668	-2.07788	1.08624
ENSMUSG00000039997	Ifi203	2.01502	-1.20585	0.468497
ENSMUSG00000073489	Ifi204	2.51874	-1.37787	0.546646
ENSMUSG00000054203	Ifi205	2.36533	-2.04019	0.784639
ENSMUSG00000064215	Ifi27l1	2.22949	-1.90459	1.71758
ENSMUSG00000031838	Ifi30	0.311389	-0.516083	-0.479736
ENSMUSG00000010358	Ifi35	1.0175	-0.535232	1.24481
ENSMUSG00000028037	Ifi44	4.8561	-2.23869	2.99923
ENSMUSG00000039146	Ifi44l	0	0	0
ENSMUSG00000078920	Ifi47	2.07428	-0.26068	0.419374
ENSMUSG00000026896	Ifih1	2.91636	0.67426	1.51932
ENSMUSG00000034459	Ifit1	5.73824	-1.74444	3.89167
ENSMUSG00000045932	Ifit2	4.14428	-0.817882	2.01774
ENSMUSG00000074896	Ifit3	4.16449	-2.76393	3.16705
ENSMUSG00000025491	Ifitm1	0.0608298	-0.950897	0.452944
ENSMUSG00000060591	Ifitm2	-0.460999	-0.359561	-0.305793
ENSMUSG00000025492	Ifitm3	0.91023	-1.01388	0.887385
ENSMUSG00000059108	Ifitm6	1.7225	-0.793322	-0.654711
ENSMUSG00000020009	Ifngr1	0.289026	0.400312	-0.229648
ENSMUSG00000062157	Ifnlr1	0.839442	0.974628	0.317592
ENSMUSG00000039323	Igfbp2	-0.263496	0.058917	1.8154
ENSMUSG00000078853	Igtp	2.90737	-0.697746	0.315636
ENSMUSG00000054072	Iigp1	2.19459	0.462394	-0.16916
ENSMUSG00000018654	Ikzf1	1.53994	-0.510228	-0.567396
ENSMUSG00000025997	Ikzf2	0.0676497	-1.068	-0.803208
ENSMUSG00000031712	Il15	0.908094	0.0211999	0.17474
ENSMUSG00000023206	Il15ra	-0.396992	-0.0417945	0.464997
ENSMUSG00000015966	Il17rb	0.0206478	-0.0982634	0.0146213
ENSMUSG00000026068	Il18rap	1.29401	-0.431478	0.721008
ENSMUSG00000026072	Il1r1	-0.0851234	0.124001	0.266198
ENSMUSG00000026981	Il1rn	0.0289841	0.590472	-0.339583
ENSMUSG00000030748	Il4ra	-0.469685	-0.195363	0.0299826
ENSMUSG00000025746	Il6	2.08968	0.521828	-0.22864
ENSMUSG00000021756	Il6st	0.138992	0.316225	-0.476547
ENSMUSG00000024525	Impa2	-0.360395	-0.114932	0.172765
ENSMUSG00000037035	Inhbb	-0.420017	0.437374	0.0170968
ENSMUSG00000028894	Inpp5b	-0.640065	-0.21747	-0.426157
ENSMUSG00000018899	Irf1	0.164104	-0.252607	-0.215291
ENSMUSG00000031627	Irf2	-0.422321	-0.321591	-0.403492
ENSMUSG00000025498	Irf7	3.16306	-2.62762	2.94379
ENSMUSG00000041515	Irf8	0.45599	-0.172241	-1.02313
ENSMUSG00000002325	Irf9	1.57264	-1.18639	1.29895
ENSMUSG00000046879	Irgm1	1.97806	-0.419956	0.922581
ENSMUSG00000069874	Irgm2	2.16232	-0.929575	0.55056
ENSMUSG00000035692	Isg15	4.33535	-2.12073	3.54221
ENSMUSG00000039236	Isg20	0.701087	1.6028	-0.191268
ENSMUSG00000024601	Isoc1	0.0693336	0.196914	-0.269506
ENSMUSG00000024789	Jak2	0.563716	0.28251	-0.435148
ENSMUSG00000052837	Junb	0.00213029	0.628927	0.318057
ENSMUSG00000062960	Kdr	-0.0391669	0.149703	-0.531387
ENSMUSG00000026764	Kif5c	2.95491	-0.0498192	-0.0514653
ENSMUSG00000071537	Klrg2	-0.753846	-1.78727	0.249765
ENSMUSG00000030149	Klrk1	1.73564	-1.46364	0.222444
ENSMUSG00000039783	Kmo	0.226408	0.259705	-0.170318
ENSMUSG00000041247	Lamp3	0.4189	0.51014	-0.20198
ENSMUSG00000039682	Lap3	-0.132792	0.354202	-0.090551
ENSMUSG00000057722	Lepr	0.424061	0.637975	1.34532
ENSMUSG00000050335	Lgals3	1.33152	-0.997682	0.220262
ENSMUSG00000001123	Lgals9	-0.027119	-0.250401	0.443492
ENSMUSG00000021190	Lgmn	0.467316	-0.307258	-0.179217
ENSMUSG00000000247	Lhx2	-0.8909	-0.472489	-0.162003
ENSMUSG00000054263	Lifr	-0.164826	0.220309	-1.27293
ENSMUSG00000024781	Lipa	0.105265	0.153771	-0.339618
ENSMUSG00000053846	Lipg	-0.985275	-1.9951	-1.36633
ENSMUSG00000032698	Lmo2	0.493701	-0.120433	-0.909199
ENSMUSG00000068015	Lrch1	0.57812	0.612841	-0.172828
ENSMUSG00000037095	Lrg1	-0.206621	-0.848417	0.23291
ENSMUSG00000075602	Ly6a	2.6081	-0.738431	1.57049
ENSMUSG00000022587	Ly6e	1.17372	-1.05944	0.175425
ENSMUSG00000057777	Mab21l2	-1.02765	-1.28231	-0.413077
ENSMUSG00000074622	Mafb	-0.207276	-0.157299	-1.18828
ENSMUSG00000042622	Maff	-0.575485	0.481619	0.916423
ENSMUSG00000018143	Mafk	0.400045	0.445929	0.277471
ENSMUSG00000020941	Map3k14	-0.942568	-0.705358	-0.438175
ENSMUSG00000071369	Map3k5	-0.205671	0.446878	0.450465
ENSMUSG00000069662	Marcks	0.745142	-0.0655942	-1.24544
ENSMUSG00000030397	Mark4	-0.511188	-0.231115	0.038765
ENSMUSG00000026779	Mastl	0.679805	0.384346	0.0223996
ENSMUSG00000059436	Max	0.254097	-0.162476	-0.272921
ENSMUSG00000032344	Mb21d1	1.23424	-0.485507	0.0124271
ENSMUSG00000051065	Mb21d2	-0.135047	-0.173381	-0.275109
ENSMUSG00000038612	Mcl1	0.556564	0.380242	-0.180338
ENSMUSG00000026669	Mcm10	0.0318298	0.69008	-0.219157
ENSMUSG00000011008	Mcoln2	2.554	1.53326	1.26421
ENSMUSG00000020346	Mgat1	-0.311713	0.0588605	0.266784
ENSMUSG00000035299	Mid1	0.0138734	0.218281	-0.237321
ENSMUSG00000040987	Mill2	0.32468	-0.285195	0.503865
ENSMUSG00000026088	Mitd1	1.7018	-0.125622	0.680282
ENSMUSG00000061013	Mkx	0.932431	2.03524	-0.800924
ENSMUSG00000012519	Mlkl	1.42399	-0.73884	0.448844
ENSMUSG00000050578	Mmp13	2.71438	-1.43907	0.659099
ENSMUSG00000026536	Mnda	2.95804	-2.08251	0.922703
ENSMUSG00000002227	Mov10	0.45538	0.0254809	1.046
ENSMUSG00000056290	Ms4a4b	2.41853	-0.978834	0.806404
ENSMUSG00000024675	Ms4a4c	3.94858	-1.62943	1.97487
ENSMUSG00000024677	Ms4a6b	2.51016	-0.184533	-0.0420522
ENSMUSG00000025044	Msr1	1.08533	0.0522591	-0.66083
ENSMUSG00000031762	Mt2	-0.78801	-1.27197	-1.47741
ENSMUSG00000019992	Mtfr2	0.591204	0.17916	-0.291013
ENSMUSG00000029376	Mthfd2l	0.108952	0.448316	-0.227067
ENSMUSG00000029009	Mthfr	-0.269318	-0.783444	0.338323
ENSMUSG00000038740	Mvb12b	0.435175	0.119018	0.253562
ENSMUSG00000000386	Mx1	4.32401	-2.75985	4.00185
ENSMUSG00000023341	Mx2	2.99351	-0.344232	2.9553
ENSMUSG00000001156	Mxd1	-0.091107	0.0135907	-0.529187
ENSMUSG00000032508	Myd88	0.307806	-0.365302	0.127505
ENSMUSG00000048612	Myof	0.636215	-0.162717	-0.608479
ENSMUSG00000031652	N4bp1	0.0152115	-0.247893	0.402917
ENSMUSG00000042719	Naa25	0.553914	0.143706	0.249887
ENSMUSG00000020572	Nampt	0.797731	0.350878	0.388765
ENSMUSG00000006024	Napa	0.146889	0.310479	0.911482
ENSMUSG00000015950	Ncf1	-0.0283631	-0.356529	-0.898462
ENSMUSG00000027678	Ncoa3	-0.199058	-0.283892	-0.0509203
ENSMUSG00000039697	Ncoa7	2.49004	0.608146	-0.153271
ENSMUSG00000024056	Ndc80	0.124467	0.32612	-0.828056
ENSMUSG00000033585	Ndn	-0.188877	-0.68523	0.363171
ENSMUSG00000047180	Neurl3	-0.364262	-0.843491	-0.942893
ENSMUSG00000056749	Nfil3	-0.0375316	-0.560421	0.224914
ENSMUSG00000072889	Nfxl1	0.575213	-0.251868	0.137538
ENSMUSG00000074151	Nlrc5	1.57327	-1.06566	0.833118
ENSMUSG00000026946	Nmi	1.09448	-0.259509	0.32678
ENSMUSG00000033294	Noc4l	-0.158291	-0.0173853	0.749417
ENSMUSG00000038058	Nod1	0.0322704	-0.505885	-0.138498
ENSMUSG00000055994	Nod2	0.0708195	-1.27203	-0.428244
ENSMUSG00000026077	Npas2	-0.496738	-1.88713	-0.926086
ENSMUSG00000026826	Nr4a2	0.243541	-0.545068	-0.518671
ENSMUSG00000039114	Nrn1	-0.238033	-0.0914204	-0.567663
ENSMUSG00000029780	Nt5c3	1.77115	0.774933	0.643264
ENSMUSG00000016619	Nup50	-0.0326256	-0.0210348	-0.316369
ENSMUSG00000052776	Oas1a	2.85875	-6.51836	1.57081
ENSMUSG00000029605	Oas1b	2.22053	-2.96879	2.12277
ENSMUSG00000001166	Oas1c	1.89902	-1.61299	1.55561
ENSMUSG00000032690	Oas2	0.967856	-5.65571	0.792883
ENSMUSG00000032661	Oas3	3.66631	-3.79229	2.66116
ENSMUSG00000041827	Oasl1	3.50474	-2.84502	3.20301
ENSMUSG00000029561	Oasl2	3.31222	-3.50813	1.95527
ENSMUSG00000011179	Odc1	-0.600108	-0.0910083	-0.309972
ENSMUSG00000049401	Ogfr	0.674285	0.0840884	1.04351
ENSMUSG00000026672	Optn	0.0185535	0.283297	0.367195
ENSMUSG00000043415	Otud1	0.166766	-0.207324	-0.496199
ENSMUSG00000036362	P2ry13	1.5956	-0.141604	-0.376326
ENSMUSG00000036381	P2ry14	0.774988	0.328654	0.160264
ENSMUSG00000048779	P2ry6	-0.346324	-0.647985	-0.836408
ENSMUSG00000019916	P4ha1	-0.219427	-0.682412	-0.630697
ENSMUSG00000011257	Pabpc4	-0.7791	-0.373162	-0.0733558
ENSMUSG00000028927	Padi2	1.04725	0.75607	0.893389
ENSMUSG00000034575	Papd7	0.102091	-0.136019	0.611695
ENSMUSG00000037997	Parp11	1.24984	0.0114828	0.560235
ENSMUSG00000038507	Parp12	1.65742	-0.351784	0.942296
ENSMUSG00000034422	Parp14	2.13695	-1.18165	1.06516
ENSMUSG00000022906	Parp9	1.40558	-0.25054	0.94861
ENSMUSG00000024805	Pcgf5	0.764617	0.501908	0.121359
ENSMUSG00000031595	Pdgfrl	0.189445	-0.738298	1.08536
ENSMUSG00000006494	Pdk1	-0.294404	0.0175176	-0.620724
ENSMUSG00000020134	Peli1	0.520689	0.215992	-0.149664
ENSMUSG00000067825	Pex26	-0.891792	-0.179332	-0.243609
ENSMUSG00000026773	Pfkfb3	-0.297893	0.00283779	-0.675277
ENSMUSG00000044703	Phf11a	2.38735	0.624601	1.30607
ENSMUSG00000068245	Phf11d	2.81025	-0.321644	1.52524
ENSMUSG00000020387	Phf15	-0.2646	-0.469491	-0.185716
ENSMUSG00000029186	Pi4k2b	0.594852	0.533741	-0.0840336
ENSMUSG00000034614	Pik3ip1	-0.142688	-0.300997	-0.347506
ENSMUSG00000035828	Pim3	-0.275885	-0.111241	0.969001
ENSMUSG00000024247	Pkdcc	-0.751191	-0.300342	-0.367913
ENSMUSG00000022565	Plec	-0.199792	-0.397905	1.2378
ENSMUSG00000031557	Plekha2	0.185391	-0.878489	-0.467717
ENSMUSG00000040428	Plekha4	1.13281	-0.264654	2.82567
ENSMUSG00000049969	Plekhf2	0.824137	0.438191	-0.175436
ENSMUSG00000028494	Plin2	-0.217694	-0.312752	0.335508
ENSMUSG00000032369	Plscr1	0.17326	0.00906472	-0.0321625
ENSMUSG00000024521	Pmaip1	2.37715	-0.297934	0.251482
ENSMUSG00000036986	Pml	0.587568	-0.53129	1.34905
ENSMUSG00000022711	Pmm2	-0.0153144	0.230148	0.0838671
ENSMUSG00000021871	Pnp	0.450075	0.268065	0.211804
ENSMUSG00000020464	Pnpt1	0.929365	0.38615	0.448547
ENSMUSG00000040128	Pnrc1	0.335625	-0.167871	-0.799773
ENSMUSG00000090125	Pou3f1	-0.0161799	-0.439068	0.250466
ENSMUSG00000037826	Ppm1k	0.620372	0.508224	0.527661
ENSMUSG00000049999	Ppp1r3d	0.00523798	0.321847	-1.78256
ENSMUSG00000031411	Prame	0	0	0
ENSMUSG00000041187	Prkd2	-0.326368	-0.615598	0.140467
ENSMUSG00000066148	Prpf4	-0.187681	0.158449	-0.112521
ENSMUSG00000032841	Prr5l	-0.136692	-0.486378	-0.533103
ENSMUSG00000024338	Psmb8	1.06743	-1.01	-0.0389218
ENSMUSG00000096727	Psmb9	0.733036	-1.54261	-0.592026
ENSMUSG00000026238	Ptma	0.046185	0.317426	-0.204332
ENSMUSG00000029507	Pus1	-0.349932	-0.0272867	0.0444775
ENSMUSG00000006411	Pvrl4	1.91294	-1.00568	1.47911
ENSMUSG00000033885	Pxk	0.449745	0.0193993	0.23652
ENSMUSG00000073491	Pydc4	3.8139	-5.88063	2.5616
ENSMUSG00000043263	Pyhin1	3.04616	-1.79812	0.888091
ENSMUSG00000029923	Rab19	1.15106	-2.32379	-0.167255
ENSMUSG00000032202	Rab27a	0.371857	0.292898	-0.905119
ENSMUSG00000037533	Rapgef6	0.297633	0.301662	0.0333075
ENSMUSG00000029333	Rasgef1b	0.447882	-0.106791	-0.188969
ENSMUSG00000042129	Rassf4	0.269803	-0.469186	-0.658414
ENSMUSG00000027466	Rbck1	-0.479899	-0.267148	0.623687
ENSMUSG00000027641	Rbl1	0.805378	0.316735	0.0795074
ENSMUSG00000010608	Rbm25	0.310093	0.24663	0.274248
ENSMUSG00000036249	Rbm43	1.00225	-0.404233	0.143222
ENSMUSG00000026358	Rgs1	1.0551	-0.105957	-0.310184
ENSMUSG00000026360	Rgs2	1.19362	-0.054542	-0.689866
ENSMUSG00000029204	Rhoh	0.947506	-1.08156	-0.547688
ENSMUSG00000001768	Rin2	0.649266	0.306622	-0.44333
ENSMUSG00000041135	Ripk2	0.45743	0.224979	-0.178313
ENSMUSG00000070730	Rmdn3	-0.0630814	-0.0785146	-0.0800626
ENSMUSG00000021876	Rnase4	0.456424	0.401348	0.595777
ENSMUSG00000006418	Rnf114	-0.0160762	-0.312845	0.281838
ENSMUSG00000020707	Rnf135	0.8083	0.626013	0.858117
ENSMUSG00000038068	Rnf144b	-0.0442713	0.0809828	-0.417237
ENSMUSG00000028793	Rnf19b	0.135895	-0.0261947	-0.0348836
ENSMUSG00000070327	Rnf213	2.26968	-1.25818	1.45931
ENSMUSG00000048911	Rnf24	0.38275	0.304938	1.10446
ENSMUSG00000028936	Rpl22	0.144955	0.042325	-0.241858
ENSMUSG00000020641	Rsad2	4.61901	-1.22919	2.78083
ENSMUSG00000033355	Rtp4	2.55868	-1.78564	1.34029
ENSMUSG00000056054	S100a8	0.84752	-0.587799	-2.37386
ENSMUSG00000074115	Saa1	2.03354	-1.64313	-5.95191
ENSMUSG00000021838	Samd4	0.707289	0.829208	0.675804
ENSMUSG00000047735	Samd9l	2.06249	-0.245391	0.344565
ENSMUSG00000027639	Samhd1	2.0299	-0.174575	0.155035
ENSMUSG00000029426	Scarb2	0.100018	0.0824935	-0.230297
ENSMUSG00000091780	Sco2	-0.907347	-0.703108	0.795343
ENSMUSG00000025165	Sectm1a	0.148243	-0.176868	-1.16156
ENSMUSG00000026580	Selp	0.383995	0.513583	-0.923246
ENSMUSG00000061947	Serpina10	-0.387665	-0.190281	-0.568535
ENSMUSG00000041481	Serpina3g	0.734132	-0.252759	-0.564808
ENSMUSG00000045827	Serpinb9	1.1487	0.608455	-0.0942172
ENSMUSG00000037411	Serpine1	-1.34489	-1.3179	-6.22182
ENSMUSG00000023224	Serping1	0.201271	-0.455	-0.428629
ENSMUSG00000055200	Sertad3	0.219221	0.5807	-0.637515
ENSMUSG00000015697	Setdb1	-0.0863457	0.0898835	-0.138588
ENSMUSG00000071350	Setdb2	0.662952	1.07113	0.93665
ENSMUSG00000037902	Sirpa	0.0327111	-0.677705	-1.18099
ENSMUSG00000053318	Slamf8	1.02205	-2.06076	-1.14426
ENSMUSG00000024737	Slc15a3	0.63277	-0.20678	0.186647
ENSMUSG00000032902	Slc16a1	0.0589606	0.115329	-0.349892
ENSMUSG00000024935	Slc1a1	-0.0488588	0.874207	#NAME?
ENSMUSG00000019082	Slc25a22	-0.0451546	-0.257258	0.923797
ENSMUSG00000040414	Slc25a28	-0.31802	-0.609274	0.656445
ENSMUSG00000022003	Slc25a30	-0.332047	0.713803	-0.325993
ENSMUSG00000037434	Slc30a1	0.475771	0.271766	-0.589695
ENSMUSG00000006641	Slc5a6	-0.145066	0.173154	0.404857
ENSMUSG00000078763	Slfn1	4.53889	0.229265	0.947556
ENSMUSG00000018986	Slfn3	2.66982	-0.687591	0.93647
ENSMUSG00000000204	Slfn4	4.47556	-0.948577	0.297329
ENSMUSG00000054404	Slfn5	1.73429	-0.446569	0.862593
ENSMUSG00000035208	Slfn8	3.00229	-1.26783	1.12759
ENSMUSG00000069793	Slfn9	1.83906	0.885591	1.00777
ENSMUSG00000032402	Smad3	0.0216633	0.137839	0.1539
ENSMUSG00000037972	Snn	0.0442361	-0.0648124	-0.212788
ENSMUSG00000038037	Socs1	1.25211	-0.479932	1.68868
ENSMUSG00000020027	Socs2	0.874529	0.856561	0.200989
ENSMUSG00000053113	Socs3	0.309874	0.104351	0.532737
ENSMUSG00000026222	Sp100	1.8417	-1.06776	0.641291
ENSMUSG00000070034	Sp110	2.11647	-0.346626	0.557843
ENSMUSG00000038305	Spats2l	2.30107	1.08936	1.24338
ENSMUSG00000022114	Spry2	-0.261039	-0.153484	-0.877879
ENSMUSG00000039911	Spsb1	-0.524531	0.00190433	0.181399
ENSMUSG00000021036	Sptlc2	0.69974	0.292246	0.649695
ENSMUSG00000022351	Sqle	-0.522659	-0.529096	-1.14674
ENSMUSG00000061887	Ssbp3	0.195158	-0.174231	0.222624
ENSMUSG00000032038	St3gal4	-0.51838	-0.275208	-0.847875
ENSMUSG00000029254	Stap1	-0.572048	0.23166	-0.843631
ENSMUSG00000046027	Stard5	0.292788	0.288606	0.811046
ENSMUSG00000026104	Stat1	2.47519	-0.614283	0.261527
ENSMUSG00000040033	Stat2	0.358013	-0.774206	0.327793
ENSMUSG00000004040	Stat3	0.330204	0.356989	0.534121
ENSMUSG00000012428	Steap4	0.141476	-0.0933959	-1.22755
ENSMUSG00000042524	Sun2	-0.23828	0.00415962	0.620123
ENSMUSG00000033450	Tagap	-0.269447	-0.20967	0.133331
ENSMUSG00000037321	Tap1	1.77606	-0.712234	0.256528
ENSMUSG00000024339	Tap2	0.408332	-0.0751981	0.260883
ENSMUSG00000029174	Tbc1d1	0.337405	-0.453179	-0.394698
ENSMUSG00000018604	Tbx3	-0.557849	-0.555721	-1.53651
ENSMUSG00000024985	Tcf7l2	0.519363	-0.231379	-0.277191
ENSMUSG00000035517	Tdrd7	0.867665	-0.497943	0.564847
ENSMUSG00000029553	Tfec	0.675224	-0.279094	-0.867908
ENSMUSG00000078922	Tgtp1	4.20363	-1.61899	0.783633
ENSMUSG00000074743	Thbd	-0.631926	-0.149484	-0.36528
ENSMUSG00000037731	Themis2	1.78341	-1.14369	0.264725
ENSMUSG00000039994	Timeless	0.322095	0.426842	0.835007
ENSMUSG00000001131	Timp1	-0.293615	-0.215859	-3.05671
ENSMUSG00000034640	Tiparp	0.884137	0.299416	-0.0958866
ENSMUSG00000020694	Tlk2	0.584556	0.428636	0.0216742
ENSMUSG00000031639	Tlr3	1.7692	-0.167914	0.730361
ENSMUSG00000044583	Tlr7	1.05447	-0.789371	-0.863543
ENSMUSG00000057137	Tmem140	0.642586	0.0601921	0.595382
ENSMUSG00000024349	Tmem173	0.356997	-0.322719	-0.75292
ENSMUSG00000024754	Tmem2	-0.13595	0.397479	-0.29402
ENSMUSG00000046157	Tmem229b	0.783369	-0.467846	0.0430455
ENSMUSG00000036502	Tmem255a	2.86255	1.06335	0.699785
ENSMUSG00000040616	Tmem51	0.485904	-0.336797	-0.133217
ENSMUSG00000049488	Tmem67	0.829763	0.241827	-0.295598
ENSMUSG00000019850	Tnfaip3	0.562574	-0.31045	0.283542
ENSMUSG00000053475	Tnfaip6	1.18711	-2.02403	2.03871
ENSMUSG00000022074	Tnfrsf10b	0.0677489	0.796211	-1.5916
ENSMUSG00000039304	Tnfsf10	1.686	-0.0424919	0.124125
ENSMUSG00000005824	Tnfsf14	-0.172093	-1.2595	-1.26802
ENSMUSG00000050565	Tor1aip2	0.885195	0.280018	0.403588
ENSMUSG00000060519	Tor3a	1.91982	-0.953079	0.937827
ENSMUSG00000014846	Tppp3	0.317576	-0.221319	0.494577
ENSMUSG00000034118	Tpst1	0.014948	0.22528	0.199097
ENSMUSG00000021277	Traf3	-0.291565	-0.240236	-0.0433085
ENSMUSG00000042726	Trafd1	0.938092	0.0267329	0.905484
ENSMUSG00000049734	Trex1	1.02572	-0.473755	1.84637
ENSMUSG00000032715	Trib3	0.45137	0.824113	2.10658
ENSMUSG00000066258	Trim12a	1.89176	-0.365979	0.428228
ENSMUSG00000057143	Trim12c	1.71205	-0.0899817	0.523798
ENSMUSG00000039853	Trim14	0.808486	0.650481	0.51512
ENSMUSG00000047821	Trim16	0.0154401	-1.01468	0.628824
ENSMUSG00000030966	Trim21	1.08095	-0.494155	0.506624
ENSMUSG00000000275	Trim25	0.360553	-0.574266	0.246193
ENSMUSG00000030921	Trim30a	2.50195	-1.01846	0.881915
ENSMUSG00000052749	Trim30b	3.07304	-0.950677	1.22431
ENSMUSG00000057596	Trim30d	2.77264	-0.697955	1.14604
ENSMUSG00000056144	Trim34a	1.98419	-0.584295	1.33993
ENSMUSG00000060441	Trim5	2.14201	0.664392	0.473324
ENSMUSG00000041000	Trim62	0.143617	-0.541688	0.209416
ENSMUSG00000038393	Txnip	-0.264054	-0.380731	0.519146
ENSMUSG00000022615	Tymp	-0.555873	-0.338691	0.670394
ENSMUSG00000032596	Uba7	1.26874	-1.04829	0.627832
ENSMUSG00000027078	Ube2l6	0.960379	0.307398	1.08301
ENSMUSG00000025326	Ube3a	0.648532	0.306676	-0.0990592
ENSMUSG00000040936	Ulk4	0.714135	-0.358999	-0.176342
ENSMUSG00000036908	Unc93b1	0.0761766	-0.675674	-0.177891
ENSMUSG00000026839	Upp2	0.643097	0.876837	0.453123
ENSMUSG00000031792	Usb1	0.105561	-0.0839984	0.160758
ENSMUSG00000029640	Usp12	0.733495	0.0833703	-0.288664
ENSMUSG00000030107	Usp18	2.67086	-1.2105	2.64992
ENSMUSG00000032010	Usp2	-1.09011	-0.605536	0.435702
ENSMUSG00000073002	Vamp5	-0.0838368	-0.147891	-0.117708
ENSMUSG00000028452	Vcp	-0.0117605	0.241719	0.266085
ENSMUSG00000031520	Vegfc	-0.308213	0.1079	-0.425711
ENSMUSG00000018171	Vmp1	0.51543	0.313573	0.0989076
ENSMUSG00000021266	Wars	0.242909	0.245943	0.454479
ENSMUSG00000045795	Whamm	0.332297	0.0125676	0.866365
ENSMUSG00000054823	Whsc1l1	0.00740252	0.0205791	-0.258797
ENSMUSG00000040483	Xaf1	3.30121	-2.30837	1.82685
ENSMUSG00000025436	Xrcc6bp1	-0.425114	-0.2192	-0.383741
ENSMUSG00000030189	Ybx3	0.311537	0.418596	0.102646
ENSMUSG00000027514	Zbp1	3.46669	-1.44588	1.74165
ENSMUSG00000046962	Zbtb21	0.125115	-0.112183	0.107808
ENSMUSG00000029826	Zc3hav1	1.3136	-0.0889563	0.459874
ENSMUSG00000038866	Zcchc2	0.510661	0.265545	0.260891
ENSMUSG00000027016	Zfp385b	0.496523	0.578989	0.253031
ENSMUSG00000039841	Zfp800	0.861179	0.551091	-0.589895
ENSMUSG00000039501	Znfx1	1.45839	-0.61713	1.53682
ENSMUSG00000039531	Zufsp	1.08659	0.264772	-0.0718954
